# Supplementary material for: Weighted Gene Co-expression Network Analysis Revealed That CircMARK3 Is a Potential CircRNA Affects Fat Deposition in Buffalo
Source: Front Vet Sci. 2022 Jul 7;9:946447. doi: 10.3389/fvets.2022.946447 (PMC9302235; doi:10.3389/fvets.2022.946447)
Supplement: Supplementary file 1 [file Table_1.XLSX]

## Sheet: Sheet1
Table S1 Phenotypic information
Sample	Month	Weight
6M-1	6	151
6M-2	6	150
6M-3	6	151
30M-1	30	505
30M-2	30	537
30M-3	30	473
