# Supplementary material for: Weighted Gene Co-expression Network Analysis Revealed That CircMARK3 Is a Potential CircRNA Affects Fat Deposition in Buffalo
Source: Front Vet Sci. 2022 Jul 7;9:946447. doi: 10.3389/fvets.2022.946447 (PMC9302235; doi:10.3389/fvets.2022.946447)
Supplement: Supplementary file 2 [file Table_2.XLSX]

## Sheet:  primers 
Table S2 Primers information
Primer names	Sequences (5'-3')	bp
circRNA 21:69696877|69753491	F: ATGCAAGTGGAGGTGAAGTGT	117
	R: TAACTTCTTGCCGCCCATCT
MARK3	F: ACTCACAAGGAGTCGCAACG	110
	R: GGTCCATGCAGCTAGTGGTT
mouse-circMARK3-pCD2.1	F: CGGggtaccTCCAACAAGTCTACAAAAGC	432
	R: CGCggatccTTCAACTGAGTTTTGTCAATTA
bovine-FABP4	F: AAGTCAAGAGCATCGTAA	111
	R: CCAGCACCATCTTATCAT
bovine-C/EBPα	F: TGGACAAGAACAGCAACGAG	130
	R: TTGTCACTGGTCAGCTCCAG
bovine-PPARG	F: AGGATGGGGTCCTCATATCC	121
	R: GCGTTGAACTTCACAGCAAA
bovine-β-actin	F: CATCCTGACCCTCAAGTA	91
	R: CTCGTTGTAGAAGGTGTG
bovine-GAPDH	F: CACTCACTCTTCTACCTT	91
	R: GCCAAATTCATTGTCGTA
mouse-FABP4	F: AAGGTGAAGAGCATCATAACCCT	133
	R: TCACGCCTTTCATAACACATTCC
mouse-C/EBPα	F: GCAAAGCCAAGAAGTCGGTG	145
	R: TCACTGGTCAACTCCAGCAC
mouse-PPARG	F: ATTGAGTGCCGAGTCTGTGG	220
	R: ACCTGATGGCATTGTGAGACA
mouse-β-actin	F: TTCCTTCTTGGGTATGGAAT	203
	R: GAGCAATGATCTTGATCTTC
Note: The lowercase indicates the restriction enzyme site.
