# Supplementary material for: Weighted Gene Co-expression Network Analysis Revealed That CircMARK3 Is a Potential CircRNA Affects Fat Deposition in Buffalo
Source: Front Vet Sci. 2022 Jul 7;9:946447. doi: 10.3389/fvets.2022.946447 (PMC9302235; doi:10.3389/fvets.2022.946447)
Supplement: Supplementary file 3 [file Table_3.XLSX]

## Sheet: 21 modules
Table S3 Number of genes in each of the 21 modules
Module color	number of genes
black	261
blue	390
brown	376
cyan	147
darkred	45
green	334
greenyellow	203
grey60	92
lightcyan	121
lightgreen	84
lightyellow	62
magenta	242
midnightblue	134
pink	258
purple	208
red	295
royalblue	47
salmon	166
tan	176
turquoise	996
yellow	363
