# Supplementary material for: Weighted Gene Co-expression Network Analysis Revealed That CircMARK3 Is a Potential CircRNA Affects Fat Deposition in Buffalo
Source: Front Vet Sci. 2022 Jul 7;9:946447. doi: 10.3389/fvets.2022.946447 (PMC9302235; doi:10.3389/fvets.2022.946447)
Supplement: Supplementary file 4 [file Table_4.XLSX]

## Sheet: Node-turquoise module
Table S4 CircRNAs identified in Node-turquoise module base on WGCNA analysis
No.	nodeName	altName	nodeAttr[nodesPresent, ]
1	X:79761001|79786582	X:79761001|79786582	turquoise
2	X:79771563|79786582	X:79771563|79786582	turquoise
3	6:37714737|37718399	6:37714737|37718399	turquoise
4	11:91017|111244	11:91017|111244	turquoise
5	16:45621313|45621781	16:45621313|45621781	turquoise
6	13:16203373|16208322	13:16203373|16208322	turquoise
7	16:34132574|34371163	16:34132574|34371163	turquoise
8	8:46711651|46724503	8:46711651|46724503	turquoise
9	17:54374596|54375599	17:54374596|54375599	turquoise
10	17:30061534|30064195	17:30061534|30064195	turquoise
11	17:40606888|40608971	17:40606888|40608971	turquoise
12	17:14553435|14553894	17:14553435|14553894	turquoise
13	4:33393857|33408502	4:33393857|33408502	turquoise
14	22:32377844|32389591	22:32377844|32389591	turquoise
15	2:37061458|37078299	2:37061458|37078299	turquoise
16	6:23640574|23653320	6:23640574|23653320	turquoise
17	22:30718181|30723897	22:30718181|30723897	turquoise
18	11:22513792|22530506	11:22513792|22530506	turquoise
19	11:100361051|100374772	11:100361051|100374772	turquoise
20	1:70538727|70539569	1:70538727|70539569	turquoise
21	3:78331420|78336859	3:78331420|78336859	turquoise
22	21:42012665|42024196	21:42012665|42024196	turquoise
23	16:26885542|26900286	16:26885542|26900286	turquoise
24	9:15487323|15505719	9:15487323|15505719	turquoise
25	4:9762677|9766001	4:9762677|9766001	turquoise
26	8:76727588|76759884	8:76727588|76759884	turquoise
27	3:42522336|42531072	3:42522336|42531072	turquoise
28	1:37890537|37902937	1:37890537|37902937	turquoise
29	8:76729461|76759884	8:76729461|76759884	turquoise
30	22:36903411|36917263	22:36903411|36917263	turquoise
31	5:78851006|78863041	5:78851006|78863041	turquoise
32	X:79771563|79827001	X:79771563|79827001	turquoise
33	16:24810832|24820654	16:24810832|24820654	turquoise
34	21:69696877|69753491	21:69696877|69753491	turquoise
35	9:92484536|92485271	9:92484536|92485271	turquoise
36	16:30873113|30903109	16:30873113|30903109	turquoise
37	12:13131066|13137888	12:13131066|13137888	turquoise
38	19:7996241|7998096	19:7996241|7998096	turquoise
39	7:46239590|46245950	7:46239590|46245950	turquoise
40	5:29636053|29658984	5:29636053|29658984	turquoise
41	24:42351861|42355476	24:42351861|42355476	turquoise
42	10:4810893|4817216	10:4810893|4817216	turquoise
43	1:157203169|157246201	1:157203169|157246201	turquoise
44	8:91848002|91864189	8:91848002|91864189	turquoise
45	22:15873571|15877846	22:15873571|15877846	turquoise
46	3:67179509|67187976	3:67179509|67187976	turquoise
47	13:48107122|48114649	13:48107122|48114649	turquoise
48	25:9717637|9719531	25:9717637|9719531	turquoise
49	22:52600685|52603718	22:52600685|52603718	turquoise
50	13:23117087|23149783	13:23117087|23149783	turquoise
51	19:34351167|34355585	19:34351167|34355585	turquoise
52	14:28731652|28736725	14:28731652|28736725	turquoise
53	10:70853226|70859881	10:70853226|70859881	turquoise
54	8:27063098|27089742	8:27063098|27089742	turquoise
55	28:25214439|25215968	28:25214439|25215968	turquoise
56	2:37877153|37880815	2:37877153|37880815	turquoise
57	18:18284108|18333780	18:18284108|18333780	turquoise
58	22:26187732|26196402	22:26187732|26196402	turquoise
59	7:58959264|58963453	7:58959264|58963453	turquoise
60	27:25868033|25901563	27:25868033|25901563	turquoise
61	1:129011145|129023857	1:129011145|129023857	turquoise
62	1:53820984|53827241	1:53820984|53827241	turquoise
63	12:54960272|54972733	12:54960272|54972733	turquoise
64	16:34132574|34313021	16:34132574|34313021	turquoise
65	5:9368113|9371366	5:9368113|9371366	turquoise
66	3:34691350|34694376	3:34691350|34694376	turquoise
67	4:120266835|120275246	4:120266835|120275246	turquoise
68	8:17215619|17231887	8:17215619|17231887	turquoise
69	7:39760828|39789878	7:39760828|39789878	turquoise
70	19:63126286|63161915	19:63126286|63161915	turquoise
71	10:93250197|93310748	10:93250197|93310748	turquoise
72	16:34260887|34298462	16:34260887|34298462	turquoise
73	2:703887|706378	2:703887|706378	turquoise
74	9:97959636|97960767	9:97959636|97960767	turquoise
75	10:11563837|11593862	10:11563837|11593862	turquoise
76	14:34183478|34197313	14:34183478|34197313	turquoise
77	25:10630530|10633196	25:10630530|10633196	turquoise
78	1:6495784|6497590	1:6495784|6497590	turquoise
79	17:30038148|30064195	17:30038148|30064195	turquoise
80	7:82810215|82810882	7:82810215|82810882	turquoise
81	20:37122443|37125024	20:37122443|37125024	turquoise
82	10:67430995|67431513	10:67430995|67431513	turquoise
83	20:17026862|17027113	20:17026862|17027113	turquoise
84	19:63070101|63093984	19:63070101|63093984	turquoise
85	9:83211461|83240378	9:83211461|83240378	turquoise
86	1:72910873|72913738	1:72910873|72913738	turquoise
87	20:32695331|32781809	20:32695331|32781809	turquoise
88	14:68689508|68707442	14:68689508|68707442	turquoise
89	5:64462045|64471450	5:64462045|64471450	turquoise
90	2:5131646|5137786	2:5131646|5137786	turquoise
91	X:79749438|79827001	X:79749438|79827001	turquoise
92	27:13418005|13424340	27:13418005|13424340	turquoise
93	12:16136830|16153219	12:16136830|16153219	turquoise
94	17:30060207|30064195	17:30060207|30064195	turquoise
95	16:34260887|34321582	16:34260887|34321582	turquoise
96	11:100344665|100374772	11:100344665|100374772	turquoise
97	25:40433537|40455597	25:40433537|40455597	turquoise
98	12:52708008|52723292	12:52708008|52723292	turquoise
99	12:89492189|89525269	12:89492189|89525269	turquoise
100	6:99560856|99573848	6:99560856|99573848	turquoise
101	12:52715274|52733582	12:52715274|52733582	turquoise
102	X:79782632|79786582	X:79782632|79786582	turquoise
103	11:92310696|92319668	11:92310696|92319668	turquoise
104	27:26305613|26312032	27:26305613|26312032	turquoise
105	19:63070101|63126365	19:63070101|63126365	turquoise
106	17:14574719|14579905	17:14574719|14579905	turquoise
107	9:92466962|92485271	9:92466962|92485271	turquoise
108	8:46757010|46761457	8:46757010|46761457	turquoise
109	29:17549576|17550174	29:17549576|17550174	turquoise
110	7:85732155|85737368	7:85732155|85737368	turquoise
111	1:127621119|127624905	1:127621119|127624905	turquoise
112	3:93912589|93936812	3:93912589|93936812	turquoise
113	11:37094255|37094451	11:37094255|37094451	turquoise
114	9:70025936|70027360	9:70025936|70027360	turquoise
115	18:18073106|18074983	18:18073106|18074983	turquoise
116	11:73264283|73267021	11:73264283|73267021	turquoise
117	21:46361366|46373937	21:46361366|46373937	turquoise
118	7:24044059|24050739	7:24044059|24050739	turquoise
119	6:104121921|104129011	6:104121921|104129011	turquoise
120	14:38021080|38021750	14:38021080|38021750	turquoise
121	15:28347960|28349079	15:28347960|28349079	turquoise
122	21:42001223|42024196	21:42001223|42024196	turquoise
123	24:43393472|43402149	24:43393472|43402149	turquoise
124	24:41297722|41307902	24:41297722|41307902	turquoise
125	9:9759831|9780548	9:9759831|9780548	turquoise
126	5:101465794|101467808	5:101465794|101467808	turquoise
127	13:16590954|16595995	13:16590954|16595995	turquoise
128	14:28794206|28825387	14:28794206|28825387	turquoise
129	27:228367|234535	27:228367|234535	turquoise
130	1:20731589|20776048	1:20731589|20776048	turquoise
131	2:115854567|115905026	2:115854567|115905026	turquoise
132	8:44579261|44580933	8:44579261|44580933	turquoise
133	24:55084615|55091544	24:55084615|55091544	turquoise
134	2:22841317|22842676	2:22841317|22842676	turquoise
135	5:78848065|78863041	5:78848065|78863041	turquoise
136	3:19130387|19178293	3:19130387|19178293	turquoise
137	22:52600685|52609163	22:52600685|52609163	turquoise
138	16:73384186|73396828	16:73384186|73396828	turquoise
139	5:12500417|12529891	5:12500417|12529891	turquoise
140	24:41161413|41164527	24:41161413|41164527	turquoise
141	6:14163608|14163955	6:14163608|14163955	turquoise
142	X:84532557|84538323	X:84532557|84538323	turquoise
143	20:63115665|63118656	20:63115665|63118656	turquoise
144	8:69512274|69515243	8:69512274|69515243	turquoise
145	11:75178969|75188362	11:75178969|75188362	turquoise
146	10:68301310|68303799	10:68301310|68303799	turquoise
147	14:28808278|28825387	14:28808278|28825387	turquoise
148	15:64742620|64745544	15:64742620|64745544	turquoise
149	1:157240259|157246201	1:157240259|157246201	turquoise
150	2:72283596|72308351	2:72283596|72308351	turquoise
151	6:68525464|68530483	6:68525464|68530483	turquoise
152	26:35898560|35911963	26:35898560|35911963	turquoise
153	8:80567137|80570119	8:80567137|80570119	turquoise
154	4:17307252|17314625	4:17307252|17314625	turquoise
155	10:44952496|44976492	10:44952496|44976492	turquoise
156	28:8488477|8531972	28:8488477|8531972	turquoise
157	18:49714578|49791822	18:49714578|49791822	turquoise
158	3:94414908|94430464	3:94414908|94430464	turquoise
159	6:23847376|23857379	6:23847376|23857379	turquoise
160	8:27088005|27089742	8:27088005|27089742	turquoise
161	14:72247503|72259579	14:72247503|72259579	turquoise
162	2:24166158|24173410	2:24166158|24173410	turquoise
163	20:41310440|41317093	20:41310440|41317093	turquoise
164	14:66019399|66025414	14:66019399|66025414	turquoise
165	28:39674653|39712555	28:39674653|39712555	turquoise
166	16:29919931|29928770	16:29919931|29928770	turquoise
167	5:90910965|90930500	5:90910965|90930500	turquoise
168	2:90677582|90679727	2:90677582|90679727	turquoise
169	13:64425208|64436401	13:64425208|64436401	turquoise
170	14:58135814|58169413	14:58135814|58169413	turquoise
171	3:42526204|42531072	3:42526204|42531072	turquoise
172	8:46787040|46795435	8:46787040|46795435	turquoise
173	16:32223391|32227950	16:32223391|32227950	turquoise
174	10:34009823|34037247	10:34009823|34037247	turquoise
175	21:31671272|31680231	21:31671272|31680231	turquoise
176	9:51063554|51072760	9:51063554|51072760	turquoise
177	4:40603918|40616250	4:40603918|40616250	turquoise
178	5:95838723|95849107	5:95838723|95849107	turquoise
179	7:48437904|48438652	7:48437904|48438652	turquoise
180	14:45838481|45839369	14:45838481|45839369	turquoise
181	12:33339259|33361122	12:33339259|33361122	turquoise
182	25:31086700|31086912	25:31086700|31086912	turquoise
183	21:23222779|23238434	21:23222779|23238434	turquoise
184	1:45630871|45637071	1:45630871|45637071	turquoise
185	5:22857808|22869258	5:22857808|22869258	turquoise
186	16:24797067|24820654	16:24797067|24820654	turquoise
187	10:48121061|48125338	10:48121061|48125338	turquoise
188	11:59969362|59987610	11:59969362|59987610	turquoise
189	11:81035592|81049532	11:81035592|81049532	turquoise
190	17:55314422|55316845	17:55314422|55316845	turquoise
191	15:16405865|16415106	15:16405865|16415106	turquoise
192	20:58640529|58642071	20:58640529|58642071	turquoise
193	10:60619225|60625573	10:60619225|60625573	turquoise
194	14:58135814|58145083	14:58135814|58145083	turquoise
195	21:22280493|22287453	21:22280493|22287453	turquoise
196	3:19543584|19544392	3:19543584|19544392	turquoise
197	5:95826560|95838788	5:95826560|95838788	turquoise
198	5:108366018|108392353	5:108366018|108392353	turquoise
199	27:15240083|15241932	27:15240083|15241932	turquoise
200	15:52137467|52139402	15:52137467|52139402	turquoise
201	X:79453498|79455236	X:79453498|79455236	turquoise
202	2:21997341|21999677	2:21997341|21999677	turquoise
203	10:12581156|12586202	10:12581156|12586202	turquoise
204	26:42116041|42196153	26:42116041|42196153	turquoise
205	5:41708831|41720492	5:41708831|41720492	turquoise
206	26:17166384|17233297	26:17166384|17233297	turquoise
207	19:13812915|13825643	19:13812915|13825643	turquoise
208	4:103632214|103664746	4:103632214|103664746	turquoise
209	16:34132574|34321582	16:34132574|34321582	turquoise
210	8:112062829|112070035	8:112062829|112070035	turquoise
211	1:135934051|135935216	1:135934051|135935216	turquoise
212	15:38964663|38966040	15:38964663|38966040	turquoise
213	12:50735256|50745683	12:50735256|50745683	turquoise
214	17:10308385|10323185	17:10308385|10323185	turquoise
215	17:57494714|57498227	17:57494714|57498227	turquoise
216	13:19157964|19199124	13:19157964|19199124	turquoise
217	26:783237|798721	26:783237|798721	turquoise
218	3:93903071|93936812	3:93903071|93936812	turquoise
219	21:58507060|58508811	21:58507060|58508811	turquoise
220	16:34292608|34321582	16:34292608|34321582	turquoise
221	2:48411976|48418830	2:48411976|48418830	turquoise
222	2:26519709|26529282	2:26519709|26529282	turquoise
223	8:41942533|41943586	8:41942533|41943586	turquoise
224	11:63660504|63672109	11:63660504|63672109	turquoise
225	10:37970219|37972232	10:37970219|37972232	turquoise
226	12:31886519|31891317	12:31886519|31891317	turquoise
227	13:36395345|36405102	13:36395345|36405102	turquoise
228	4:43733221|43741509	4:43733221|43741509	turquoise
229	9:51505213|51532276	9:51505213|51532276	turquoise
230	26:31793981|31820419	26:31793981|31820419	turquoise
231	12:16116281|16144571	12:16116281|16144571	turquoise
232	8:52292072|52341018	8:52292072|52341018	turquoise
233	16:3303914|3311992	16:3303914|3311992	turquoise
234	25:10461217|10480061	25:10461217|10480061	turquoise
235	4:40585621|40598321	4:40585621|40598321	turquoise
236	1:44880985|44882561	1:44880985|44882561	turquoise
237	2:98298024|98349921	2:98298024|98349921	turquoise
238	24:54211135|54222838	24:54211135|54222838	turquoise
239	2:91860337|91870533	2:91860337|91870533	turquoise
240	12:31710559|31723047	12:31710559|31723047	turquoise
241	11:105463888|105477892	11:105463888|105477892	turquoise
242	5:80681636|80684547	5:80681636|80684547	turquoise
243	2:98438496|98440267	2:98438496|98440267	turquoise
244	22:57384980|57411011	22:57384980|57411011	turquoise
245	3:82493627|82516464	3:82493627|82516464	turquoise
246	20:13532272|13543968	20:13532272|13543968	turquoise
247	6:101440541|101444053	6:101440541|101444053	turquoise
248	19:14142585|14151469	19:14142585|14151469	turquoise
249	11:88474115|88483634	11:88474115|88483634	turquoise
250	10:45609923|45610796	10:45609923|45610796	turquoise
251	17:64524624|64530237	17:64524624|64530237	turquoise
252	7:83530487|83540319	7:83530487|83540319	turquoise
253	12:1643101|1685254	12:1643101|1685254	turquoise
254	24:58505575|58520991	24:58505575|58520991	turquoise
255	15:22884720|22887938	15:22884720|22887938	turquoise
256	10:46513239|46543226	10:46513239|46543226	turquoise
257	12:89506844|89517671	12:89506844|89517671	turquoise
258	15:20617236|20635799	15:20617236|20635799	turquoise
259	24:32807838|32857680	24:32807838|32857680	turquoise
260	7:46262422|46268180	7:46262422|46268180	turquoise
261	7:4209868|4211760	7:4209868|4211760	turquoise
262	16:42732861|42735244	16:42732861|42735244	turquoise
263	28:39691921|39712555	28:39691921|39712555	turquoise
264	3:7758119|7765897	3:7758119|7765897	turquoise
265	21:45366129|45368903	21:45366129|45368903	turquoise
266	7:97355987|97373532	7:97355987|97373532	turquoise
267	16:67631822|67635275	16:67631822|67635275	turquoise
268	5:56392964|56410244	5:56392964|56410244	turquoise
269	19:22785977|22800771	19:22785977|22800771	turquoise
270	24:37526102|37537315	24:37526102|37537315	turquoise
271	22:36903411|36971756	22:36903411|36971756	turquoise
272	X:96063927|96064338	X:96063927|96064338	turquoise
273	21:46250764|46256378	21:46250764|46256378	turquoise
274	19:49388932|49411107	19:49388932|49411107	turquoise
275	7:98587782|98589144	7:98587782|98589144	turquoise
276	2:118694710|118729424	2:118694710|118729424	turquoise
277	10:13181797|13185317	10:13181797|13185317	turquoise
278	24:55084615|55115884	24:55084615|55115884	turquoise
279	18:43299401|43299785	18:43299401|43299785	turquoise
280	28:25338718|25341923	28:25338718|25341923	turquoise
281	21:68861244|68878866	21:68861244|68878866	turquoise
282	2:37078234|37133108	2:37078234|37133108	turquoise
283	12:23235488|23237718	12:23235488|23237718	turquoise
284	10:19897144|19917503	10:19897144|19917503	turquoise
285	13:19188999|19199124	13:19188999|19199124	turquoise
286	12:79450309|79450896	12:79450309|79450896	turquoise
287	21:63023509|63024027	21:63023509|63024027	turquoise
288	4:119270961|119279464	4:119270961|119279464	turquoise
289	3:98437993|98439207	3:98437993|98439207	turquoise
290	5:29627853|29658984	5:29627853|29658984	turquoise
291	8:76971900|76979290	8:76971900|76979290	turquoise
292	21:42937592|42989529	21:42937592|42989529	turquoise
293	10:14957467|14971214	10:14957467|14971214	turquoise
294	11:37588332|37591912	11:37588332|37591912	turquoise
295	11:100344665|100361955	11:100344665|100361955	turquoise
296	6:35759565|35766324	6:35759565|35766324	turquoise
297	2:37145894|37146539	2:37145894|37146539	turquoise
298	1:44922369|44924482	1:44922369|44924482	turquoise
299	5:64426784|64427457	5:64426784|64427457	turquoise
300	22:8132547|8140204	22:8132547|8140204	turquoise
301	9:61325872|61328269	9:61325872|61328269	turquoise
302	29:18397793|18404800	29:18397793|18404800	turquoise
303	25:33317970|33319494	25:33317970|33319494	turquoise
304	17:12952841|12953417	17:12952841|12953417	turquoise
305	2:123137458|123155054	2:123137458|123155054	turquoise
306	19:45387150|45389986	19:45387150|45389986	turquoise
307	10:46416540|46417628	10:46416540|46417628	turquoise
308	1:70335886|70372608	1:70335886|70372608	turquoise
309	11:24756195|24784008	11:24756195|24784008	turquoise
310	3:92840447|92841331	3:92840447|92841331	turquoise
311	1:133338996|133339239	1:133338996|133339239	turquoise
312	3:84805977|84942459	3:84805977|84942459	turquoise
313	9:82304301|82330204	9:82304301|82330204	turquoise
314	14:28794206|28823720	14:28794206|28823720	turquoise
315	25:28271655|28277030	25:28271655|28277030	turquoise
316	6:4607965|4670392	6:4607965|4670392	turquoise
317	15:20633163|20657443	15:20633163|20657443	turquoise
318	14:72193955|72201636	14:72193955|72201636	turquoise
319	8:78384241|78392395	8:78384241|78392395	turquoise
320	13:43312538|43318328	13:43312538|43318328	turquoise
321	17:65971830|65973779	17:65971830|65973779	turquoise
322	14:34137633|34140612	14:34137633|34140612	turquoise
323	4:46497044|46542457	4:46497044|46542457	turquoise
324	24:41588500|41590938	24:41588500|41590938	turquoise
325	16:37773689|37779529	16:37773689|37779529	turquoise
326	17:54970018|54989235	17:54970018|54989235	turquoise
327	11:30009810|30011923	11:30009810|30011923	turquoise
328	15:20617236|20657443	15:20617236|20657443	turquoise
329	22:10455834|10473206	22:10455834|10473206	turquoise
330	10:10293105|10293951	10:10293105|10293951	turquoise
331	4:118179176|118185133	4:118179176|118185133	turquoise
332	20:58578694|58587609	20:58578694|58587609	turquoise
333	19:63080344|63210868	19:63080344|63210868	turquoise
334	14:4041212|4046473	14:4041212|4046473	turquoise
335	X:2702042|2705069	X:2702042|2705069	turquoise
336	3:43171064|43172649	3:43171064|43172649	turquoise
337	12:12362602|12374243	12:12362602|12374243	turquoise
338	22:16100029|16125364	22:16100029|16125364	turquoise
339	4:99629914|99642813	4:99629914|99642813	turquoise
340	9:15540720|15558659	9:15540720|15558659	turquoise
341	11:103474157|103475328	11:103474157|103475328	turquoise
342	25:20983953|20988868	25:20983953|20988868	turquoise
343	24:51013424|51020306	24:51013424|51020306	turquoise
344	2:44792010|44800216	2:44792010|44800216	turquoise
345	4:33393857|33395683	4:33393857|33395683	turquoise
346	22:48395094|48402592	22:48395094|48402592	turquoise
347	4:61358644|61366550	4:61358644|61366550	turquoise
348	3:88064589|88098454	3:88064589|88098454	turquoise
349	28:44551433|44576519	28:44551433|44576519	turquoise
350	9:45784316|45786741	9:45784316|45786741	turquoise
351	5:77525908|77530251	5:77525908|77530251	turquoise
352	18:47142870|47146411	18:47142870|47146411	turquoise
353	12:35985803|36013216	12:35985803|36013216	turquoise
354	5:95845999|95849107	5:95845999|95849107	turquoise
355	6:68721390|68729764	6:68721390|68729764	turquoise
356	3:67337463|67345408	3:67337463|67345408	turquoise
357	13:48112472|48120962	13:48112472|48120962	turquoise
358	15:43246053|43258978	15:43246053|43258978	turquoise
359	13:48102661|48120962	13:48102661|48120962	turquoise
360	4:48876259|48891690	4:48876259|48891690	turquoise
361	8:69566317|69566671	8:69566317|69566671	turquoise
362	23:39139201|39142187	23:39139201|39142187	turquoise
363	29:17477284|17478898	29:17477284|17478898	turquoise
364	1:116265609|116277314	1:116265609|116277314	turquoise
365	5:89151750|89153923	5:89151750|89153923	turquoise
366	3:51249388|51252206	3:51249388|51252206	turquoise
367	15:22615234|22623894	15:22615234|22623894	turquoise
368	11:105463888|105480791	11:105463888|105480791	turquoise
369	18:44845777|44847580	18:44845777|44847580	turquoise
370	22:30711572|30723897	22:30711572|30723897	turquoise
371	27:33648390|33654490	27:33648390|33654490	turquoise
372	7:25690649|25707616	7:25690649|25707616	turquoise
373	X:79735784|79771656	X:79735784|79771656	turquoise
374	12:18979435|18984363	12:18979435|18984363	turquoise
375	5:42570607|42627362	5:42570607|42627362	turquoise
376	21:69746975|69753491	21:69746975|69753491	turquoise
377	3:95066828|95107738	3:95066828|95107738	turquoise
378	15:66254654|66282791	15:66254654|66282791	turquoise
379	13:1594538|1596171	13:1594538|1596171	turquoise
380	9:87908623|87923593	9:87908623|87923593	turquoise
381	13:65574931|65590203	13:65574931|65590203	turquoise
382	19:14070976|14078452	19:14070976|14078452	turquoise
383	12:36425677|36435392	12:36425677|36435392	turquoise
384	10:93250197|93263577	10:93250197|93263577	turquoise
385	1:66767708|66778059	1:66767708|66778059	turquoise
386	5:47823800|47827345	5:47823800|47827345	turquoise
387	14:28794206|28814683	14:28794206|28814683	turquoise
388	20:42049662|42054898	20:42049662|42054898	turquoise
389	1:100228399|100232618	1:100228399|100232618	turquoise
390	2:31654092|31654537	2:31654092|31654537	turquoise
391	4:9762677|9768051	4:9762677|9768051	turquoise
392	5:97754360|97756215	5:97754360|97756215	turquoise
393	16:52162187|52167868	16:52162187|52167868	turquoise
394	10:93639919|93647950	10:93639919|93647950	turquoise
395	19:19176940|19183667	19:19176940|19183667	turquoise
396	14:75658892|75663834	14:75658892|75663834	turquoise
397	12:18233742|18239726	12:18233742|18239726	turquoise
398	9:41673889|41676087	9:41673889|41676087	turquoise
399	1:133678443|133707462	1:133678443|133707462	turquoise
400	3:462448|464312	3:462448|464312	turquoise
401	2:37180970|37199335	2:37180970|37199335	turquoise
402	8:1339307|1350991	8:1339307|1350991	turquoise
403	16:65652089|65657683	16:65652089|65657683	turquoise
404	18:61209402|61211308	18:61209402|61211308	turquoise
405	8:73872049|73874644	8:73872049|73874644	turquoise
406	11:48230263|48233957	11:48230263|48233957	turquoise
407	X:79824657|79827001	X:79824657|79827001	turquoise
408	2:85189312|85218034	2:85189312|85218034	turquoise
409	9:82304301|82319921	9:82304301|82319921	turquoise
410	11:60498012|60498293	11:60498012|60498293	turquoise
411	4:118150048|118185133	4:118150048|118185133	turquoise
412	X:130223132|130274706	X:130223132|130274706	turquoise
413	2:125748278|125753351	2:125748278|125753351	turquoise
414	9:82947012|82953397	9:82947012|82953397	turquoise
415	7:18298331|18317388	7:18298331|18317388	turquoise
416	24:57346384|57349121	24:57346384|57349121	turquoise
417	24:32626117|32644070	24:32626117|32644070	turquoise
418	9:74542442|74544118	9:74542442|74544118	turquoise
419	14:4130182|4138350	14:4130182|4138350	turquoise
420	20:37207764|37208760	20:37207764|37208760	turquoise
421	1:46212228|46220386	1:46212228|46220386	turquoise
422	3:94447613|94469147	3:94447613|94469147	turquoise
423	6:68506099|68525592	6:68506099|68525592	turquoise
424	12:89506844|89525269	12:89506844|89525269	turquoise
425	19:50422110|50429674	19:50422110|50429674	turquoise
426	14:65829343|65832220	14:65829343|65832220	turquoise
427	5:10761829|10805770	5:10761829|10805770	turquoise
428	16:56663551|56669246	16:56663551|56669246	turquoise
429	2:89533960|89541931	2:89533960|89541931	turquoise
430	1:10104302|10105619	1:10104302|10105619	turquoise
431	11:38345563|38352805	11:38345563|38352805	turquoise
432	6:69158062|69164175	6:69158062|69164175	turquoise
433	8:84030744|84061733	8:84030744|84061733	turquoise
434	21:61547163|61561213	21:61547163|61561213	turquoise
435	1:82862386|82881476	1:82862386|82881476	turquoise
436	4:81762585|81772269	4:81762585|81772269	turquoise
437	22:12438591|12441549	22:12438591|12441549	turquoise
438	8:86226185|86246946	8:86226185|86246946	turquoise
439	7:111507789|111555955	7:111507789|111555955	turquoise
440	26:47177855|47207512	26:47177855|47207512	turquoise
441	5:10860435|10879727	5:10860435|10879727	turquoise
442	6:46430752|46431533	6:46430752|46431533	turquoise
443	16:62641877|62647503	16:62641877|62647503	turquoise
444	7:51407716|51409715	7:51407716|51409715	turquoise
445	9:87953167|87961713	9:87953167|87961713	turquoise
446	3:113163189|113167536	3:113163189|113167536	turquoise
447	17:12923357|12953417	17:12923357|12953417	turquoise
448	2:713904|737867	2:713904|737867	turquoise
449	12:89500403|89517671	12:89500403|89517671	turquoise
450	23:19908019|19915609	23:19908019|19915609	turquoise
451	20:40150067|40150951	20:40150067|40150951	turquoise
452	5:35065391|35079410	5:35065391|35079410	turquoise
453	20:12397836|12408548	20:12397836|12408548	turquoise
454	5:68262848|68295501	5:68262848|68295501	turquoise
455	3:104499167|104554200	3:104499167|104554200	turquoise
456	X:74265664|74273915	X:74265664|74273915	turquoise
457	X:2702042|2712024	X:2702042|2712024	turquoise
458	23:18350470|18415717	23:18350470|18415717	turquoise
459	14:34118437|34152763	14:34118437|34152763	turquoise
460	1:134304946|134311079	1:134304946|134311079	turquoise
461	17:65907928|65908708	17:65907928|65908708	turquoise
462	2:91395351|91409249	2:91395351|91409249	turquoise
463	14:34177728|34197313	14:34177728|34197313	turquoise
464	8:25009904|25017706	8:25009904|25017706	turquoise
465	8:25156452|25164539	8:25156452|25164539	turquoise
466	7:30391307|30391562	7:30391307|30391562	turquoise
467	5:83908224|83923312	5:83908224|83923312	turquoise
468	3:29541834|29552476	3:29541834|29552476	turquoise
469	4:61623948|61634609	4:61623948|61634609	turquoise
470	27:25868033|25879425	27:25868033|25879425	turquoise
471	28:8567464|8570600	28:8567464|8570600	turquoise
472	19:49397349|49411107	19:49397349|49411107	turquoise
473	2:13630993|13632522	2:13630993|13632522	turquoise
474	8:79371027|79379127	8:79371027|79379127	turquoise
475	10:73235111|73248256	10:73235111|73248256	turquoise
476	2:24154099|24160709	2:24154099|24160709	turquoise
477	9:34367020|34367595	9:34367020|34367595	turquoise
478	7:83746937|83924935	7:83746937|83924935	turquoise
479	10:61926315|61931167	10:61926315|61931167	turquoise
480	19:63070101|63210868	19:63070101|63210868	turquoise
481	10:65935717|65952443	10:65935717|65952443	turquoise
482	16:45662706|45725185	16:45662706|45725185	turquoise
483	23:10785248|10786130	23:10785248|10786130	turquoise
484	8:9596986|9604928	8:9596986|9604928	turquoise
485	5:18023881|18029313	5:18023881|18029313	turquoise
486	11:13161554|13172483	11:13161554|13172483	turquoise
487	17:55200047|55206106	17:55200047|55206106	turquoise
488	13:43366004|43374461	13:43366004|43374461	turquoise
489	22:57396661|57411011	22:57396661|57411011	turquoise
490	2:35276763|35300122	2:35276763|35300122	turquoise
491	14:72247503|72285680	14:72247503|72285680	turquoise
492	7:56247399|56252242	7:56247399|56252242	turquoise
493	1:156065209|156083609	1:156065209|156083609	turquoise
494	25:9238377|9249987	25:9238377|9249987	turquoise
495	6:61431434|61434097	6:61431434|61434097	turquoise
496	10:46539106|46543226	10:46539106|46543226	turquoise
497	1:70372260|70382491	1:70372260|70382491	turquoise
498	1:106999005|107007859	1:106999005|107007859	turquoise
499	2:44425178|44433198	2:44425178|44433198	turquoise
500	21:7072553|7092552	21:7072553|7092552	turquoise
501	29:1009452|1015558	29:1009452|1015558	turquoise
502	20:23243614|23260349	20:23243614|23260349	turquoise
503	9:62006873|62039403	9:62006873|62039403	turquoise
504	27:37328396|37333142	27:37328396|37333142	turquoise
505	9:77687830|77715145	9:77687830|77715145	turquoise
506	3:104499167|104536697	3:104499167|104536697	turquoise
507	5:88712766|88725848	5:88712766|88725848	turquoise
508	11:37588332|37626685	11:37588332|37626685	turquoise
509	8:104365843|104367620	8:104365843|104367620	turquoise
510	9:45795797|45812053	9:45795797|45812053	turquoise
511	3:50390795|50436194	3:50390795|50436194	turquoise
512	17:6871712|6931382	17:6871712|6931382	turquoise
513	9:97957845|97960767	9:97957845|97960767	turquoise
514	5:83886025|83923312	5:83886025|83923312	turquoise
515	23:20671590|20675504	23:20671590|20675504	turquoise
516	25:21325215|21327053	25:21325215|21327053	turquoise
517	4:32763793|32787829	4:32763793|32787829	turquoise
518	1:127609819|127611474	1:127609819|127611474	turquoise
519	13:48107122|48120962	13:48107122|48120962	turquoise
520	3:50929873|50948288	3:50929873|50948288	turquoise
521	4:112830052|112839778	4:112830052|112839778	turquoise
522	4:11761241|11771836	4:11761241|11771836	turquoise
523	X:54997282|55007075	X:54997282|55007075	turquoise
524	2:91650523|91712542	2:91650523|91712542	turquoise
525	3:84453618|84457687	3:84453618|84457687	turquoise
526	14:61247552|61414439	14:61247552|61414439	turquoise
527	24:35995807|35996079	24:35995807|35996079	turquoise
528	8:73760368|73761466	8:73760368|73761466	turquoise
529	10:9449255|9467474	10:9449255|9467474	turquoise
530	13:64407561|64439492	13:64407561|64439492	turquoise
531	9:51063554|51076123	9:51063554|51076123	turquoise
532	8:83995338|84032545	8:83995338|84032545	turquoise
533	6:101430068|101444053	6:101430068|101444053	turquoise
534	10:19014728|19018896	10:19014728|19018896	turquoise
535	10:74116625|74123337	10:74116625|74123337	turquoise
536	5:45188328|45199747	5:45188328|45199747	turquoise
537	6:38927022|38940272	6:38927022|38940272	turquoise
538	29:12475452|12482331	29:12475452|12482331	turquoise
539	6:45648897|45656633	6:45648897|45656633	turquoise
540	13:34088239|34095900	13:34088239|34095900	turquoise
541	10:47059484|47064668	10:47059484|47064668	turquoise
542	22:50794691|50800012	22:50794691|50800012	turquoise
543	2:132478823|132480395	2:132478823|132480395	turquoise
544	22:50793785|50800012	22:50793785|50800012	turquoise
545	9:32867671|32877505	9:32867671|32877505	turquoise
546	7:24207468|24228638	7:24207468|24228638	turquoise
547	15:77368575|77372836	15:77368575|77372836	turquoise
548	13:33782231|33811042	13:33782231|33811042	turquoise
549	1:131945682|131947446	1:131945682|131947446	turquoise
550	11:71607783|71779147	11:71607783|71779147	turquoise
551	3:81154598|81161626	3:81154598|81161626	turquoise
552	5:42498797|42523830	5:42498797|42523830	turquoise
553	19:44040676|44045230	19:44040676|44045230	turquoise
554	3:95434941|95453156	3:95434941|95453156	turquoise
555	21:25373097|25380316	21:25373097|25380316	turquoise
556	10:849622|852419	10:849622|852419	turquoise
557	9:10635877|10639539	9:10635877|10639539	turquoise
558	2:104609539|104627071	2:104609539|104627071	turquoise
559	5:9385220|9412454	5:9385220|9412454	turquoise
560	3:31757607|31764445	3:31757607|31764445	turquoise
561	5:32770689|32784583	5:32770689|32784583	turquoise
562	24:45025456|45028912	24:45025456|45028912	turquoise
563	18:48200831|48203866	18:48200831|48203866	turquoise
564	16:4032865|4033766	16:4032865|4033766	turquoise
565	16:29629681|29635558	16:29629681|29635558	turquoise
566	4:94472110|94507990	4:94472110|94507990	turquoise
567	6:71213202|71213549	6:71213202|71213549	turquoise
568	11:11956149|12086267	11:11956149|12086267	turquoise
569	4:112830052|112836369	4:112830052|112836369	turquoise
570	14:35959610|35963759	14:35959610|35963759	turquoise
571	16:39910034|39910614	16:39910034|39910614	turquoise
572	21:69071036|69087223	21:69071036|69087223	turquoise
573	22:1784505|1804026	22:1784505|1804026	turquoise
574	14:35549796|35553445	14:35549796|35553445	turquoise
575	10:78049576|78064228	10:78049576|78064228	turquoise
576	9:62038003|62039403	9:62038003|62039403	turquoise
577	1:98011953|98014418	1:98011953|98014418	turquoise
578	5:108366018|108374149	5:108366018|108374149	turquoise
579	26:39332505|39333874	26:39332505|39333874	turquoise
580	7:55822290|55830546	7:55822290|55830546	turquoise
581	3:104200279|104202511	3:104200279|104202511	turquoise
582	8:84061638|84094529	8:84061638|84094529	turquoise
583	18:53884438|53889873	18:53884438|53889873	turquoise
584	24:42739310|42740978	24:42739310|42740978	turquoise
585	19:26791744|26840879	19:26791744|26840879	turquoise
586	24:37383486|37402470	24:37383486|37402470	turquoise
587	9:61767450|61775986	9:61767450|61775986	turquoise
588	21:49683272|49691694	21:49683272|49691694	turquoise
589	15:57106009|57131514	15:57106009|57131514	turquoise
590	10:70844423|70859881	10:70844423|70859881	turquoise
591	21:7054364|7092355	21:7054364|7092355	turquoise
592	12:28379030|28382573	12:28379030|28382573	turquoise
593	10:88027698|88075481	10:88027698|88075481	turquoise
594	22:36903411|36913354	22:36903411|36913354	turquoise
595	X:38903055|38911476	X:38903055|38911476	turquoise
596	11:74934642|74935247	11:74934642|74935247	turquoise
597	3:22972386|22976342	3:22972386|22976342	turquoise
598	1:65061664|65144559	1:65061664|65144559	turquoise
599	24:21391205|21397443	24:21391205|21397443	turquoise
600	7:100533489|100535350	7:100533489|100535350	turquoise
601	1:138156196|138156575	1:138156196|138156575	turquoise
602	9:15487323|15526698	9:15487323|15526698	turquoise
603	11:75157262|75204200	11:75157262|75204200	turquoise
604	14:61391457|61414439	14:61391457|61414439	turquoise
605	26:14759430|14764834	26:14759430|14764834	turquoise
606	1:50700627|50710793	1:50700627|50710793	turquoise
607	11:99020994|99021470	11:99020994|99021470	turquoise
608	13:74121116|74141497	13:74121116|74141497	turquoise
609	12:81980952|82003725	12:81980952|82003725	turquoise
610	12:21538161|21555208	12:21538161|21555208	turquoise
611	11:105990393|105997482	11:105990393|105997482	turquoise
612	4:46613168|46616836	4:46613168|46616836	turquoise
613	16:1438263|1439290	16:1438263|1439290	turquoise
614	X:79749438|79762000	X:79749438|79762000	turquoise
615	15:83640019|83640860	15:83640019|83640860	turquoise
616	9:84303407|84311225	9:84303407|84311225	turquoise
617	11:95054|111244	11:95054|111244	turquoise
618	23:9559533|9593237	23:9559533|9593237	turquoise
619	21:42937592|42941332	21:42937592|42941332	turquoise
620	6:113544014|113562745	6:113544014|113562745	turquoise
621	3:105748116|105752304	3:105748116|105752304	turquoise
622	X:143140517|143156268	X:143140517|143156268	turquoise
623	26:22290544|22294470	26:22290544|22294470	turquoise
624	4:87352684|87371198	4:87352684|87371198	turquoise
625	20:66578781|66585346	20:66578781|66585346	turquoise
626	1:140835723|140844369	1:140835723|140844369	turquoise
627	2:61992257|62011948	2:61992257|62011948	turquoise
628	14:33262578|33263825	14:33262578|33263825	turquoise
629	5:95826560|95830051	5:95826560|95830051	turquoise
630	17:10244473|10323185	17:10244473|10323185	turquoise
631	X:97829966|97844298	X:97829966|97844298	turquoise
632	7:31531940|31547896	7:31531940|31547896	turquoise
633	27:15583487|15586769	27:15583487|15586769	turquoise
634	6:88013913|88020048	6:88013913|88020048	turquoise
635	9:84294779|84311225	9:84294779|84311225	turquoise
636	28:43158748|43170732	28:43158748|43170732	turquoise
637	1:71932795|71936704	1:71932795|71936704	turquoise
638	13:33361050|33366491	13:33361050|33366491	turquoise
639	9:77712912|77715145	9:77712912|77715145	turquoise
640	11:105477447|105480791	11:105477447|105480791	turquoise
641	6:68502202|68507969	6:68502202|68507969	turquoise
642	1:70853383|70870872	1:70853383|70870872	turquoise
643	14:46007173|46009797	14:46007173|46009797	turquoise
644	8:27088005|27101961	8:27088005|27101961	turquoise
645	5:48681559|48702833	5:48681559|48702833	turquoise
646	7:58938374|58963453	7:58938374|58963453	turquoise
647	16:40907544|40923071	16:40907544|40923071	turquoise
648	11:96465073|96482791	11:96465073|96482791	turquoise
649	25:9714153|9719531	25:9714153|9719531	turquoise
650	29:9613012|9665392	29:9613012|9665392	turquoise
651	22:56721060|56721994	22:56721060|56721994	turquoise
652	6:94359386|94363939	6:94359386|94363939	turquoise
653	15:64524924|64529858	15:64524924|64529858	turquoise
654	10:101192063|101200769	10:101192063|101200769	turquoise
655	19:34412619|34413097	19:34412619|34413097	turquoise
656	21:69696877|69717199	21:69696877|69717199	turquoise
657	8:84072856|84094529	8:84072856|84094529	turquoise
658	3:87930528|87936875	3:87930528|87936875	turquoise
659	3:75309699|75320645	3:75309699|75320645	turquoise
660	3:87217160|87254588	3:87217160|87254588	turquoise
661	13:34088239|34115099	13:34088239|34115099	turquoise
662	3:83324813|83347513	3:83324813|83347513	turquoise
663	7:72478719|72546237	7:72478719|72546237	turquoise
664	6:69388829|69401091	6:69388829|69401091	turquoise
665	20:8543452|8576716	20:8543452|8576716	turquoise
666	11:48010557|48017951	11:48010557|48017951	turquoise
667	15:64704077|64705175	15:64704077|64705175	turquoise
668	3:707508|739656	3:707508|739656	turquoise
669	1:56353788|56444209	1:56353788|56444209	turquoise
670	20:23694728|23723425	20:23694728|23723425	turquoise
671	9:92829887|92847813	9:92829887|92847813	turquoise
672	4:118999748|119032034	4:118999748|119032034	turquoise
673	29:9641525|9659173	29:9641525|9659173	turquoise
674	29:46701415|46704568	29:46701415|46704568	turquoise
675	27:33190663|33191384	27:33190663|33191384	turquoise
676	1:127485983|127501565	1:127485983|127501565	turquoise
677	9:93275651|93286193	9:93275651|93286193	turquoise
678	14:83713558|83714946	14:83713558|83714946	turquoise
679	14:64214333|64216406	14:64214333|64216406	turquoise
680	27:18607252|18618927	27:18607252|18618927	turquoise
681	20:32768837|32781809	20:32768837|32781809	turquoise
682	3:46866171|46867432	3:46866171|46867432	turquoise
683	5:65935733|65952713	5:65935733|65952713	turquoise
684	15:32418691|32422477	15:32418691|32422477	turquoise
685	1:119200153|119225201	1:119200153|119225201	turquoise
686	20:28383711|28399500	20:28383711|28399500	turquoise
687	15:75092673|75093238	15:75092673|75093238	turquoise
688	3:106445800|106458365	3:106445800|106458365	turquoise
689	2:1000262|1002490	2:1000262|1002490	turquoise
690	1:42678671|42707212	1:42678671|42707212	turquoise
691	11:4225040|4240304	11:4225040|4240304	turquoise
692	20:2680598|2714639	20:2680598|2714639	turquoise
693	22:50825566|50828527	22:50825566|50828527	turquoise
694	2:128179694|128189369	2:128179694|128189369	turquoise
695	X:132347491|132361110	X:132347491|132361110	turquoise
696	14:83713558|83745390	14:83713558|83745390	turquoise
697	17:55198055|55206106	17:55198055|55206106	turquoise
698	15:38439617|38440249	15:38439617|38440249	turquoise
699	1:131591146|131596957	1:131591146|131596957	turquoise
700	11:43381143|43382849	11:43381143|43382849	turquoise
701	10:1679360|1687210	10:1679360|1687210	turquoise
702	4:43710999|43715228	4:43710999|43715228	turquoise
703	25:33297999|33300876	25:33297999|33300876	turquoise
704	10:12581156|12596006	10:12581156|12596006	turquoise
705	X:19444751|19456590	X:19444751|19456590	turquoise
706	18:16752214|16757338	18:16752214|16757338	turquoise
707	4:44760036|44764243	4:44760036|44764243	turquoise
708	24:54215055|54222838	24:54215055|54222838	turquoise
709	5:79294137|79300166	5:79294137|79300166	turquoise
710	6:69388829|69413275	6:69388829|69413275	turquoise
711	1:50672176|50700721	1:50672176|50700721	turquoise
712	28:24649582|24683148	28:24649582|24683148	turquoise
713	5:78589974|78605160	5:78589974|78605160	turquoise
714	12:21655852|21656838	12:21655852|21656838	turquoise
715	6:68726145|68729764	6:68726145|68729764	turquoise
716	29:997034|1015558	29:997034|1015558	turquoise
717	9:42008571|42010006	9:42008571|42010006	turquoise
718	28:43160810|43170732	28:43160810|43170732	turquoise
719	12:35805058|35828678	12:35805058|35828678	turquoise
720	10:48173689|48176959	10:48173689|48176959	turquoise
721	17:67669021|67709075	17:67669021|67709075	turquoise
722	10:4810893|4828217	10:4810893|4828217	turquoise
723	9:100370797|100392987	9:100370797|100392987	turquoise
724	18:13443173|13449469	18:13443173|13449469	turquoise
725	10:10556787|10560879	10:10556787|10560879	turquoise
726	16:53147863|53159826	16:53147863|53159826	turquoise
727	7:40187589|40191551	7:40187589|40191551	turquoise
728	5:109719638|109720497	5:109719638|109720497	turquoise
729	18:35671821|35711694	18:35671821|35711694	turquoise
730	1:157174529|157246201	1:157174529|157246201	turquoise
731	12:80973173|81065355	12:80973173|81065355	turquoise
732	2:127620750|127622244	2:127620750|127622244	turquoise
733	13:2387009|2393973	13:2387009|2393973	turquoise
734	2:25477724|25484449	2:25477724|25484449	turquoise
735	22:28256270|28263991	22:28256270|28263991	turquoise
736	24:41148108|41164527	24:41148108|41164527	turquoise
737	28:46180020|46189586	28:46180020|46189586	turquoise
738	4:40594778|40616250	4:40594778|40616250	turquoise
739	12:25391163|25391509	12:25391163|25391509	turquoise
740	1:127835385|127894524	1:127835385|127894524	turquoise
741	1:72862566|72866787	1:72862566|72866787	turquoise
742	21:6609531|6618492	21:6609531|6618492	turquoise
743	3:3254300|3271613	3:3254300|3271613	turquoise
744	23:8919275|8931070	23:8919275|8931070	turquoise
745	7:97284677|97288317	7:97284677|97288317	turquoise
746	3:7793052|7794345	3:7793052|7794345	turquoise
747	10:79584669|79593125	10:79584669|79593125	turquoise
748	8:76355345|76361556	8:76355345|76361556	turquoise
749	28:41844819|41851352	28:41844819|41851352	turquoise
750	6:113662821|113675135	6:113662821|113675135	turquoise
751	19:49683978|49684931	19:49683978|49684931	turquoise
752	7:8888793|8891483	7:8888793|8891483	turquoise
753	3:50390795|50432020	3:50390795|50432020	turquoise
754	3:50361175|50362116	3:50361175|50362116	turquoise
755	19:63161829|63210868	19:63161829|63210868	turquoise
756	1:131580575|131596957	1:131580575|131596957	turquoise
757	10:52919187|52933827	10:52919187|52933827	turquoise
758	9:14922238|14925992	9:14922238|14925992	turquoise
759	7:4383946|4384668	7:4383946|4384668	turquoise
760	10:103942255|103954177	10:103942255|103954177	turquoise
761	12:12345347|12391218	12:12345347|12391218	turquoise
762	2:120487455|120488270	2:120487455|120488270	turquoise
763	4:62406295|62423567	4:62406295|62423567	turquoise
764	23:41076275|41091040	23:41076275|41091040	turquoise
765	11:105443022|105451777	11:105443022|105451777	turquoise
766	X:97373497|97374581	X:97373497|97374581	turquoise
767	5:24964398|24965788	5:24964398|24965788	turquoise
768	9:35121841|35138532	9:35121841|35138532	turquoise
769	22:32363978|32424477	22:32363978|32424477	turquoise
770	9:45803410|45812053	9:45803410|45812053	turquoise
771	2:85189312|85248878	2:85189312|85248878	turquoise
772	10:46344109|46347828	10:46344109|46347828	turquoise
773	8:17215619|17252980	8:17215619|17252980	turquoise
774	17:55923739|55924222	17:55923739|55924222	turquoise
775	8:9377555|9379418	8:9377555|9379418	turquoise
776	9:38739530|38784794	9:38739530|38784794	turquoise
777	24:58812062|58812406	24:58812062|58812406	turquoise
778	10:79559130|79569068	10:79559130|79569068	turquoise
779	14:17096972|17114674	14:17096972|17114674	turquoise
780	14:35972118|35981310	14:35972118|35981310	turquoise
781	12:21575032|21589710	12:21575032|21589710	turquoise
782	13:80089244|80094541	13:80089244|80094541	turquoise
783	10:43675114|43676833	10:43675114|43676833	turquoise
784	16:37717654|37794795	16:37717654|37794795	turquoise
785	26:15723769|15725080	26:15723769|15725080	turquoise
786	28:29231949|29246232	28:29231949|29246232	turquoise
787	12:80934290|81006241	12:80934290|81006241	turquoise
788	13:64521556|64566296	13:64521556|64566296	turquoise
789	16:1838599|1847359	16:1838599|1847359	turquoise
790	11:25974402|26011271	11:25974402|26011271	turquoise
791	3:90246044|90258495	3:90246044|90258495	turquoise
792	13:21892827|21985836	13:21892827|21985836	turquoise
793	X:125654210|125661078	X:125654210|125661078	turquoise
794	14:34112484|34127157	14:34112484|34127157	turquoise
795	7:12707643|12710382	7:12707643|12710382	turquoise
796	11:78579470|78619061	11:78579470|78619061	turquoise
797	19:26785373|26840879	19:26785373|26840879	turquoise
798	13:65574931|65585826	13:65574931|65585826	turquoise
799	9:11807466|11860828	9:11807466|11860828	turquoise
800	9:11797106|11830020	9:11797106|11830020	turquoise
801	14:66284048|66294364	14:66284048|66294364	turquoise
802	1:24465528|24504530	1:24465528|24504530	turquoise
803	29:18404721|18417809	29:18404721|18417809	turquoise
804	29:18404721|18420421	29:18404721|18420421	turquoise
805	9:92853408|92860276	9:92853408|92860276	turquoise
806	11:81032172|81058646	11:81032172|81058646	turquoise
807	16:67672344|67708966	16:67672344|67708966	turquoise
808	24:55084615|55191381	24:55084615|55191381	turquoise
809	12:1643101|1648786	12:1643101|1648786	turquoise
810	10:38502175|38503841	10:38502175|38503841	turquoise
811	20:13874198|13881223	20:13874198|13881223	turquoise
812	4:103042807|103076209	4:103042807|103076209	turquoise
813	20:58933987|58944973	20:58933987|58944973	turquoise
814	10:103234404|103269656	10:103234404|103269656	turquoise
815	10:103242227|103269656	10:103242227|103269656	turquoise
816	28:41564641|41565155	28:41564641|41565155	turquoise
817	1:127621119|127649315	1:127621119|127649315	turquoise
818	10:2364049|2378482	10:2364049|2378482	turquoise
819	X:80816142|80830446	X:80816142|80830446	turquoise
820	1:70345762|70394813	1:70345762|70394813	turquoise
821	7:25641711|25707616	7:25641711|25707616	turquoise
822	22:44159324|44167238	22:44159324|44167238	turquoise
823	16:77954051|77961539	16:77954051|77961539	turquoise
824	15:30381059|30382649	15:30381059|30382649	turquoise
825	19:63070101|63183066	19:63070101|63183066	turquoise
826	7:100519375|100535350	7:100519375|100535350	turquoise
827	21:14429317|14444159	21:14429317|14444159	turquoise
828	18:63434266|63435591	18:63434266|63435591	turquoise
829	9:9866191|9884871	9:9866191|9884871	turquoise
830	23:9559533|9637798	23:9559533|9637798	turquoise
831	X:30952879|30958031	X:30952879|30958031	turquoise
832	8:5549397|5557132	8:5549397|5557132	turquoise
833	11:72038017|72041466	11:72038017|72041466	turquoise
834	X:96388100|96388588	X:96388100|96388588	turquoise
835	3:100956014|100956838	3:100956014|100956838	turquoise
836	13:33627129|33641697	13:33627129|33641697	turquoise
837	10:37219191|37221208	10:37219191|37221208	turquoise
838	14:32845839|32849268	14:32845839|32849268	turquoise
839	19:31768083|31781726	19:31768083|31781726	turquoise
840	16:37652227|37794795	16:37652227|37794795	turquoise
841	20:32768837|32818175	20:32768837|32818175	turquoise
842	3:4264597|4278600	3:4264597|4278600	turquoise
843	13:65675245|65715991	13:65675245|65715991	turquoise
844	11:26043821|26045049	11:26043821|26045049	turquoise
845	5:82574927|82585654	5:82574927|82585654	turquoise
846	11:44521171|44522529	11:44521171|44522529	turquoise
847	24:21391205|21394419	24:21391205|21394419	turquoise
848	9:95902943|95905736	9:95902943|95905736	turquoise
849	10:53292705|53325821	10:53292705|53325821	turquoise
850	15:40309225|40317236	15:40309225|40317236	turquoise
851	5:112106219|112142221	5:112106219|112142221	turquoise
852	2:118712720|118713522	2:118712720|118713522	turquoise
853	10:38213401|38283182	10:38213401|38283182	turquoise
854	1:151037899|151039066	1:151037899|151039066	turquoise
855	6:107967472|107971468	6:107967472|107971468	turquoise
856	25:9636842|9637321	25:9636842|9637321	turquoise
857	10:12054500|12061675	10:12054500|12061675	turquoise
858	7:15803726|15807326	7:15803726|15807326	turquoise
859	7:15936938|15946610	7:15936938|15946610	turquoise
860	28:9555126|9577934	28:9555126|9577934	turquoise
861	20:41016465|41032613	20:41016465|41032613	turquoise
862	12:31883251|31891317	12:31883251|31891317	turquoise
863	2:89336248|89397594	2:89336248|89397594	turquoise
864	24:43362191|43402149	24:43362191|43402149	turquoise
865	X:54570717|54571931	X:54570717|54571931	turquoise
866	21:22541790|22545553	21:22541790|22545553	turquoise
867	10:52709655|52737966	10:52709655|52737966	turquoise
868	1:134085756|134090288	1:134085756|134090288	turquoise
869	12:16136830|16144571	12:16136830|16144571	turquoise
870	19:9702730|9703410	19:9702730|9703410	turquoise
871	25:14658599|14663108	25:14658599|14663108	turquoise
872	21:69918058|69931688	21:69918058|69931688	turquoise
873	X:134998302|135008133	X:134998302|135008133	turquoise
874	9:95143978|95144221	9:95143978|95144221	turquoise
875	29:42645375|42645872	29:42645375|42645872	turquoise
876	23:40588388|40590470	23:40588388|40590470	turquoise
877	16:30784041|30790129	16:30784041|30790129	turquoise
878	19:57056981|57057560	19:57056981|57057560	turquoise
879	9:92466962|92493713	9:92466962|92493713	turquoise
880	14:71880245|71902906	14:71880245|71902906	turquoise
881	15:75144058|75222206	15:75144058|75222206	turquoise
882	28:1283777|1289450	28:1283777|1289450	turquoise
883	11:19570524|19575018	11:19570524|19575018	turquoise
884	8:103483236|103501965	8:103483236|103501965	turquoise
885	12:36142952|36144207	12:36142952|36144207	turquoise
886	23:39484571|39485134	23:39484571|39485134	turquoise
887	1:65061664|65066319	1:65061664|65066319	turquoise
888	6:23422166|23423514	6:23422166|23423514	turquoise
889	11:14584917|14615593	11:14584917|14615593	turquoise
890	13:37142344|37143264	13:37142344|37143264	turquoise
891	20:58581792|58587609	20:58581792|58587609	turquoise
892	7:104377139|104395965	7:104377139|104395965	turquoise
893	27:18330526|18405625	27:18330526|18405625	turquoise
894	9:82316462|82330204	9:82316462|82330204	turquoise
895	1:131459918|131507596	1:131459918|131507596	turquoise
896	21:45991795|45996610	21:45991795|45996610	turquoise
897	1:119225114|119266590	1:119225114|119266590	turquoise
898	23:47949285|47955742	23:47949285|47955742	turquoise
899	13:66502049|66506235	13:66502049|66506235	turquoise
900	9:92829887|92873608	9:92829887|92873608	turquoise
901	11:22513792|22531142	11:22513792|22531142	turquoise
902	3:19178062|19178293	3:19178062|19178293	turquoise
903	19:34180217|34183456	19:34180217|34183456	turquoise
904	7:59639858|59671074	7:59639858|59671074	turquoise
905	10:54079471|54106260	10:54079471|54106260	turquoise
906	8:48245968|48248858	8:48245968|48248858	turquoise
907	14:4269783|4284454	14:4269783|4284454	turquoise
908	10:88027698|88052552	10:88027698|88052552	turquoise
909	5:68278948|68288127	5:68278948|68288127	turquoise
910	12:77097372|77105821	12:77097372|77105821	turquoise
911	25:38638463|38640938	25:38638463|38640938	turquoise
912	9:82999053|83000573	9:82999053|83000573	turquoise
913	13:46653742|46669481	13:46653742|46669481	turquoise
914	24:2648194|2656106	24:2648194|2656106	turquoise
915	3:117840050|117844271	3:117840050|117844271	turquoise
916	20:7763860|7789908	20:7763860|7789908	turquoise
917	7:56150813|56157082	7:56150813|56157082	turquoise
918	4:93549816|93552265	4:93549816|93552265	turquoise
919	15:57272988|57273213	15:57272988|57273213	turquoise
920	23:32075728|32091458	23:32075728|32091458	turquoise
921	24:38015856|38048746	24:38015856|38048746	turquoise
922	23:41076275|41119292	23:41076275|41119292	turquoise
923	3:34580242|34580544	3:34580242|34580544	turquoise
924	12:30547078|30550234	12:30547078|30550234	turquoise
925	10:73226249|73286814	10:73226249|73286814	turquoise
926	28:464422|467683	28:464422|467683	turquoise
927	13:19095510|19106259	13:19095510|19106259	turquoise
928	15:40769740|40793880	15:40769740|40793880	turquoise
929	9:84333333|84333999	9:84333333|84333999	turquoise
930	2:126142671|126155638	2:126142671|126155638	turquoise
931	15:45953926|45958472	15:45953926|45958472	turquoise
932	13:65274792|65304926	13:65274792|65304926	turquoise
933	24:2620165|2625635	24:2620165|2625635	turquoise
934	11:61384225|61411501	11:61384225|61411501	turquoise
935	5:9374163|9375970	5:9374163|9375970	turquoise
936	6:98001453|98003518	6:98001453|98003518	turquoise
937	16:36660767|36682328	16:36660767|36682328	turquoise
938	19:49341779|49350056	19:49341779|49350056	turquoise
939	12:11203822|11205585	12:11203822|11205585	turquoise
940	8:5554050|5557464	8:5554050|5557464	turquoise
941	6:68726145|68734640	6:68726145|68734640	turquoise
942	25:10635999|10639625	25:10635999|10639625	turquoise
943	11:24736434|24756318	11:24736434|24756318	turquoise
944	4:9192731|9195093	4:9192731|9195093	turquoise
945	7:98524250|98535730	7:98524250|98535730	turquoise
946	14:83935537|83942084	14:83935537|83942084	turquoise
947	22:4537023|4577037	22:4537023|4577037	turquoise
948	16:51766989|51769162	16:51766989|51769162	turquoise
949	19:46853432|46865214	19:46853432|46865214	turquoise
950	6:68506099|68530483	6:68506099|68530483	turquoise
951	13:62204747|62208559	13:62204747|62208559	turquoise
952	7:3910753|3911108	7:3910753|3911108	turquoise
953	25:14226970|14227330	25:14226970|14227330	turquoise
954	2:116464866|116514981	2:116464866|116514981	turquoise
955	5:102254228|102268356	5:102254228|102268356	turquoise
956	2:1058081|1060137	2:1058081|1060137	turquoise
957	19:61715142|61723657	19:61715142|61723657	turquoise
958	24:41933702|41949597	24:41933702|41949597	turquoise
959	12:2298522|2305539	12:2298522|2305539	turquoise
960	8:101371717|101374117	8:101371717|101374117	turquoise
961	12:89500403|89506932	12:89500403|89506932	turquoise
962	17:66120820|66129058	17:66120820|66129058	turquoise
963	2:39327108|39349278	2:39327108|39349278	turquoise
964	16:68956547|68967036	16:68956547|68967036	turquoise
965	27:14187953|14206807	27:14187953|14206807	turquoise
966	9:45744427|45754013	9:45744427|45754013	turquoise
967	3:69247945|69282720	3:69247945|69282720	turquoise
968	7:83396800|83405188	7:83396800|83405188	turquoise
969	14:78611375|78626472	14:78611375|78626472	turquoise
970	11:101119516|101120539	11:101119516|101120539	turquoise
971	16:65646205|65650257	16:65646205|65650257	turquoise
972	2:107226232|107245934	2:107226232|107245934	turquoise
973	28:25338718|25360364	28:25338718|25360364	turquoise
974	17:54210716|54214453	17:54210716|54214453	turquoise
975	17:40606888|40644348	17:40606888|40644348	turquoise
976	19:12787946|12795730	19:12787946|12795730	turquoise
977	9:45777122|45812053	9:45777122|45812053	turquoise
978	4:33683447|33697128	4:33683447|33697128	turquoise
979	18:16748709|16811062	18:16748709|16811062	turquoise
980	2:36425554|36444345	2:36425554|36444345	turquoise
981	3:93936686|93959649	3:93936686|93959649	turquoise
982	14:32709362|32710325	14:32709362|32710325	turquoise
983	11:29996005|29999359	11:29996005|29999359	turquoise
984	17:60169010|60379109	17:60169010|60379109	turquoise
985	9:74027653|74041476	9:74027653|74041476	turquoise
986	5:83532291|83599572	5:83532291|83599572	turquoise
987	10:4011407|4025305	10:4011407|4025305	turquoise
988	24:37431406|37434885	24:37431406|37434885	turquoise
989	2:4312954|4321257	2:4312954|4321257	turquoise
990	25:20986373|20988868	25:20986373|20988868	turquoise
991	10:1629052|1651952	10:1629052|1651952	turquoise
992	8:83995338|84061733	8:83995338|84061733	turquoise
993	8:65669842|65680366	8:65669842|65680366	turquoise
994	21:30955592|30968114	21:30955592|30968114	turquoise
995	8:70294470|70302362	8:70294470|70302362	turquoise
996	12:12023362|12059604	12:12023362|12059604	turquoise
