# Supplementary material for: Weighted Gene Co-expression Network Analysis Revealed That CircMARK3 Is a Potential CircRNA Affects Fat Deposition in Buffalo
Source: Front Vet Sci. 2022 Jul 7;9:946447. doi: 10.3389/fvets.2022.946447 (PMC9302235; doi:10.3389/fvets.2022.946447)
Supplement: Supplementary file 5 [file Table_5.XLSX]

## Sheet: Overlapping circRNAs
Table S5 Overlapping circRNAs among DE circRNAs list and the co-expression module
13	4:33393857|33408502
14	6:37714737|37718399
15	2:37061458|37078299
16	22:30718181|30723897
17	21:69696877|69753491
18	10:4810893|4817216
19	11:100361051|100374772
20	7:85732155|85737368
21	9:15487323|15505719
22	8:46711651|46724503
23	11:22513792|22530506
24	3:34691350|34694376
25	14:45838481|45839369
26	16:30873113|30903109
27	8:91848002|91864189
28	10:67430995|67431513
29	25:9717637|9719531
30	12:16136830|16153219
31	6:68525464|68530483
32	5:9368113|9371366
33	15:28347960|28349079
34	10:70853226|70859881
35	17:54374596|54375599
36	16:34260887|34298462
37	9:92484536|92485271
38	16:34260887|34321582
39	14:28731652|28736725
40	12:54960272|54972733
41	9:92466962|92485271
42	9:83211461|83240378
43	11:73264283|73267021
44	29:17549576|17550174
45	8:46787040|46795435
46	16:32223391|32227950
47	21:63023509|63024027
48	20:37122443|37125024
49	4:120266835|120275246
50	6:23640574|23653320
51	8:17215619|17231887
52	21:42001223|42024196
53	11:92310696|92319668
54	10:93250197|93310748
55	19:63070101|63093984
56	8:27063098|27089742
57	16:29919931|29928770
58	5:108366018|108392353
59	22:32377844|32389591
60	13:23117087|23149783
61	11:95054|111244
62	8:46757010|46761457
63	17:30060207|30064195
64	X:79782632|79786582
65	12:52715274|52733582
66	19:7996241|7998096
67	20:17026862|17027113
68	5:101465794|101467808
69	3:42522336|42531072
70	24:41297722|41307902
71	16:42732861|42735244
72	X:79771563|79827001
73	1:70538727|70539569
74	27:26305613|26312032
75	19:63126286|63161915
76	12:79450309|79450896
77	19:63070101|63126365
78	17:14574719|14579905
79	7:82810215|82810882
80	28:39674653|39712555
81	8:41942533|41943586
82	25:10630530|10633196
83	6:104121921|104129011
84	14:58135814|58145083
85	26:783237|798721
86	13:16590954|16595995
87	12:89492189|89525269
88	13:19188999|19199124
89	14:4041212|4046473
90	3:42526204|42531072
91	14:58135814|58169413
92	X:79749438|79762000
93	5:95838723|95849107
94	7:4209868|4211760
95	6:23847376|23857379
96	7:48437904|48438652
97	18:18073106|18074983
98	14:28794206|28825387
99	10:60619225|60625573
100	3:19543584|19544392
101	15:20617236|20635799
102	28:25214439|25215968
103	19:63080344|63210868
104	1:157203169|157246201
105	22:10455834|10473206
106	17:54970018|54989235
107	17:55314422|55316845
108	20:58640529|58642071
109	15:16405865|16415106
110	19:45387150|45389986
111	21:68861244|68878866
112	7:46262422|46268180
113	8:69512274|69515243
114	11:105990393|105997482
115	5:95826560|95838788
116	22:52600685|52609163
117	20:58578694|58587609
118	2:37078234|37133108
119	12:23235488|23237718
120	16:65652089|65657683
121	24:32626117|32644070
122	9:84303407|84311225
123	4:118150048|118185133
124	7:18298331|18317388
125	12:89500403|89506932
126	8:27088005|27089742
127	13:43312538|43318328
128	23:9559533|9593237
129	10:68301310|68303799
130	10:46416540|46417628
131	15:83640019|83640860
132	8:101371717|101374117
133	26:39332505|39333874
134	25:14226970|14227330
135	4:103632214|103664746
136	15:38964663|38966040
137	6:61431434|61434097
138	17:57494714|57498227
139	1:70335886|70372608
140	10:45609923|45610796
141	17:55200047|55206106
142	12:89500403|89517671
143	22:8132547|8140204
144	6:68502202|68507969
145	12:2298522|2305539
146	12:12362602|12374243
147	10:65935717|65952443
148	6:35759565|35766324
149	15:22884720|22887938
150	25:10461217|10480061
151	2:13630993|13632522
152	21:58507060|58508811
153	2:703887|706378
154	2:24166158|24173410
155	26:31793981|31820419
156	9:51063554|51076123
157	26:35898560|35911963
158	5:10860435|10879727
159	7:24044059|24050739
160	3:78331420|78336859
161	5:78851006|78863041
162	9:97959636|97960767
163	1:129011145|129023857
164	2:72283596|72308351
165	14:72247503|72259579
166	14:34183478|34197313
167	10:44952496|44976492
168	22:26187732|26196402
169	13:48107122|48114649
170	3:67179509|67187976
171	16:45621313|45621781
172	16:34132574|34371163
173	5:29636053|29658984
174	8:76729461|76759884
175	8:76727588|76759884
176	16:34132574|34313021
177	22:15873571|15877846
178	10:11563837|11593862
179	16:34132574|34321582
180	2:5131646|5137786
181	10:19897144|19917503
182	6:99560856|99573848
183	2:118694710|118729424
184	9:74542442|74544118
185	10:12581156|12586202
186	3:84453618|84457687
187	18:49714578|49791822
188	2:91650523|91712542
189	5:78848065|78863041
190	17:40606888|40608971
191	4:9762677|9766001
